# Supplementary material for: Bryophyte cover and richness decline after 18 years of experimental warming in alpine Sweden
Source: AoB Plants. 2020 Nov 24;12(6):plaa061. doi: 10.1093/aobpla/plaa061 (PMC7759949; doi:10.1093/aobpla/plaa061)
Supplement: plaa061_suppl_Supplementary_Data [file plaa061_suppl_supplementary_data.xlsx]

## Sheet: data
Site	Treatment	Year	Ruta	Ajur	Alni	Alo	Ant	At	Barbf	Barbh	Barbk	Barblyc	Bltri	Brps	Brydi	Cah	Cetc	Cetd	Cetn	Chset	Clarb	Cldo	Cldof	Cldog	Cldou	Cldpyx	Cliden	Clra	Cyrth	Dia	Dicap	Dicr	Dicrb	Dicre	Dicrf	Dicrg	Dicrs	Ditrf	Drun	Gym	Gyminf	Hs	Hup	Kias	Lchc	Lois	Lophg	Marbr	Nepha
Heath	T	2013	Clip 4 TB 2013																		7			1										1
Heath	T	2013	Clip 4 T 2013			1						1					3		1		3				2					1													1	1		2
Heath	CTR	2013	Clip 4 C3 2013														3	1	9		14	1		1	6					1						1				4				2
Heath	CTR	2013	Clip 4 B 2013														4	2	8		8	1		1	10									2		3				1				3		8
Heath	T	2013	Clip 3 TB 2013					1													11			3	7									1		3						1
Heath	T	2013	Clip 3 T 2013					1										1			7			2	3											2
Heath	CTR	2013	Clip 3 C2 2013					5									3				7			1	4									1		3				2		3		2		2
Heath	CTR	2013	Clip 3 B 2013					1									1	1	1		15	3		2	18											4				2	1			10					2
Meadow	T	2013	Clip 2 TB 2013											2																												29
Meadow	T	2013	Clip 2 T 2013					1								1					1				4											1						23
Meadow	CTR	2013	clip 2 C2 2013													1									1											2						66
Meadow	CTR	2013	Clip 2 B 2013					1									1				1				1											3						65
Meadow	T	2013	Clip 1 TB 2013											3																						2						11
Meadow	T	2013	Clip 1 T 2013																								1									1						12
Meadow	CTR	2013	Clip 1 c3 2013					3									4		2		5				3	1										6						33
Meadow	CTR	2013	Clip 1 B 2013					3									1		2		2			1	12											9						47
Meadow	CTR	1995	Clip 1 B 1995					5									1	1	1		1				8											11						36
Meadow	CTR	1999	Clip 1 B 1999					8											1						12											8						39
Meadow	CTR	2001	Clip 1 B 2001					10																	6											7						52
Meadow	CTR	1995	Clip 1 c1 1995																																				1			14					1		1
Meadow	CTR	1999	Clip 1 c1 1999					1						1				1			3				5											9			2			17							2
Meadow	CTR	2001	Clip 1 c1 2001					5									1				2				3											8						15							2
Meadow	CTR	1995	Clip 1 c2 1995					3									2				3				1					1						5						45
Meadow	CTR	1999	Clip 1 c2 1999					2					1				2		1		2															2						54
Meadow	CTR	2001	Clip 1 c2 2001					3									3		1		3															2						55
Meadow	CTR	1995	Clip 1 c3 1995					2									5				4				1											4						55						2
Meadow	CTR	1999	Clip 1 c3 1999					4									2		1		3				1											3						61
Meadow	CTR	2001	Clip 1 c3 2001					4									2								1											6						58
Meadow	T	1995	Clip 1 T 1995					3								1																				7						21		2			2
Meadow	T	1999	Clip 1 T 1999					1										1	1		1								3							6			1			22
Meadow	T	2001	Clip 1 T 2001																										1							4			3			20
Meadow	T	1995	Clip 1 TB 1995																		2															6						20
Meadow	T	1999	Clip 1 TB 1999															2					1						2							5			1			11
Meadow	T	2001	Clip 1 TB 2001																																	7			2			6
Meadow	CTR	1995	Clip 2 B 1995					1																	2											5						59		1
Meadow	CTR	1999	Clip 2 B 1999					2									3	2			2		1													4						59
Meadow	CTR	2001	Clip 2 B 2001					2									2																			2						66
Meadow	CTR	1995	Clip 2 C1 1995	2													2	4			1	5														8			1	1		36		1
Meadow	CTR	1999	Clip 2 C1 1999	2										1			4	9			2				1											7						31		2					1
Meadow	CTR	2001	Clip 2 C1 2001	1										1			2	8			1				1											9						43		2
Meadow	CTR	1995	Clip 2 C2 1995													2		1				1														18			3			49
Meadow	CTR	1999	Clip 2 C2 1999													6		5			1	1														11			2			46		1
Meadow	CTR	2001	Clip 2 C2 2001													6		1			1															11			2			52
Meadow	CTR	1995	Clip 2 C3 1995														4		3		3				1											8						38		2
Meadow	CTR	1999	Clip 2 C3 1999														4		5		5		1													7						43		4
Meadow	CTR	2001	Clip 2 C3 2001															2			2	1														5						55		2
Meadow	T	1995	Clip 2 T 1995					3									2				1														1	3						47
Meadow	T	1999	Clip 2 T 1999				1	3													1				4										1	2						45
Meadow	T	2001	Clip 2 T 2001					4																											1							49
Meadow	T	1995	Clip 2 TB 1995											6			1				1														1	2						41			1
Meadow	T	1999	Clip 2 TB 1999					1																											1	9			2			50		1
Meadow	T	2001	Clip 2 TB 2001																																	3			1			42
Heath	CTR	1995	Clip 3 B 1995														2	1	2		2				6																			23
Heath	CTR	1999	Clip 3 B 1999															1	3		6		2		19																			25
Heath	CTR	2001	Clip 3 B 2001					1										2	3		6				11															2				31
Heath	CTR	1995	Clip 3 C1 1995					1									2	2	1		10				7											1	1			7				4					1
Heath	CTR	1999	Clip 3 C1 1999	2				1								1		2	2		11	1	5	2	3											7				6		1		3					1
Heath	CTR	2001	Clip 3 C1 2001					1										5	1		9	4		2						2						7				9		2
Heath	CTR	1995	Clip 3 C2 1995		1			1								1	1	1	2		7		1		2					2							2			4				2					1
Heath	CTR	1999	Clip 3 C2 1999	2	2	2		1									1	6	1		6	5	5													1				8				2		1
Heath	CTR	2001	Clip 3 C2 2001	2	1	1		1									1	4	1		5		1		3											2				11				1
Heath	CTR	1995	Clip 3 C3 1995			2												2	2		10	7														2	2							9
Heath	CTR	1999	Clip 3 C3 1999		1												1	4	2		5		3		6											3	1			1				6
Heath	CTR	2001	Clip 3 C3 2001			1		1										6			9		2		5											2	1			1				9
Heath	T	1995	Clip 3 T 1995			1		2													5				1								1							7		1		12
Heath	T	1999	Clip 3 T 1999	1		1		1								1		1			8		1		8								0			1				8				10					2
Heath	T	2001	Clip 3 T 2001																		3				4								0			1				8				11
Heath	T	1995	Clip 3 TB 1995					4			1							2	1		6							2														3		23
Heath	T	1999	Clip 3 TB 1999					5													9				15																	1		21
Heath	T	2001	Clip 3 TB 2001					4													2				10															1				26
Heath	CTR	1995	Clip 4 B 1995															1	7		2				3					4										1				13		3
Heath	CTR	1999	Clip 4 B 1999	2		1											4	1	9		5				6					2				1										6		4
Heath	CTR	2001	Clip 4 B 2001	3		1											3	2	7		5				4					3						1								10		3
Heath	CTR	1995	Clip 4 C1 1995					10									4				3				4					1										1				14				1
Heath	CTR	1999	Clip 4 C1 1999		1			11									4	2	1		3		1		15					1										3				13
Heath	CTR	2001	Clip 4 C1 2001					11									5	1			5		2		14					1						1				1				13
Heath	CTR	1995	Clip 4 C2 1995							1							2	1	3		5				5															1				14
Heath	CTR	1999	Clip 4 C2 1999														1	2	2		5				12															1				8
Heath	CTR	2001	Clip 4 C2 2001					1									3	1	1		2				3					2										1				7					2
Heath	CTR	1995	Clip 4 C3 1995														1	1	2		4				4																			12
Heath	CTR	1999	Clip 4 C3 1999	2														2	6		12				9																			14
Heath	CTR	2001	Clip 4 C3 2001	2	2													2	4		7				7					2														10
Heath	T	1995	Clip 4 T 1995					8											3		2																			7				17
Heath	T	1999	Clip 4 T 1999					7											1		1		2		5					1						1				7				12
Heath	T	2001	Clip 4 T 2001		1			7									1		1		1				5					1						2				6				6
Heath	T	1995	Clip 4 TB 1995															1	7		4				2																			10
Heath	T	1999	Clip 4 TB 1999														2	4	1		12		3		4																			7
Heath	T	2001	Clip 4 TB 2001			1											3	1			10		1		6											1								2
			Total hits	21	9	12	1	162	0	1	1	1	1	14	0	20	103	103	113	0	326	30	32	15	326	1	1	2	6	25	0	0	1	5	5	287	7	0	21	112	1	1750	1	442	1	23	3	3	15
[truncated: 98 more columns]

## Sheet: Sheet1
Site	Treatment	Year	bCov
Heath	T	2013	9.1954
Heath	T	2013	16.4706
Heath	CTR	2013	15.7895
Heath	CTR	2013	10.3093
Heath	T	2013	9.41176
Heath	T	2013	6.97674
Heath	CTR	2013	29.8969
Heath	CTR	2013	28.125
Meadow	T	2013	57.8313
Meadow	T	2013	38.0952
Meadow	CTR	2013	79.3814
Meadow	CTR	2013	90.8163
Meadow	T	2013	20.6897
Meadow	T	2013	25.3012
Meadow	CTR	2013	73.4694
Meadow	CTR	2013	75
Meadow	CTR	1995	70.8333
Meadow	CTR	1999	68.75
Meadow	CTR	2001	75.7895
Meadow	CTR	1995	52.5424
Meadow	CTR	1999	43.617
Meadow	CTR	2001	38.7097
Meadow	CTR	1995	62.1053
Meadow	CTR	1999	63.8298
Meadow	CTR	2001	67.0213
Meadow	CTR	1995	76.0417
Meadow	CTR	1999	80
Meadow	CTR	2001	82.7957
Meadow	T	1995	60.7143
Meadow	T	1999	45.7831
Meadow	T	2001	43.9024
Meadow	T	1995	52.2727
Meadow	T	1999	46.1538
Meadow	T	2001	28.7356
Meadow	CTR	1995	80.2083
Meadow	CTR	1999	72.9167
Meadow	CTR	2001	77.0833
Meadow	CTR	1995	60.4167
Meadow	CTR	1999	61.4583
Meadow	CTR	2001	73.9583
Meadow	CTR	1995	81.3187
Meadow	CTR	1999	66.6667
Meadow	CTR	2001	73.913
Meadow	CTR	1995	66.6667
Meadow	CTR	1999	60.4167
Meadow	CTR	2001	69.7917
Meadow	T	1995	73.8095
Meadow	T	1999	72.9412
Meadow	T	2001	72.619
Meadow	T	1995	85
Meadow	T	1999	84.8101
Meadow	T	2001	62.3377
Heath	CTR	1995	35.4167
Heath	CTR	1999	30.5263
Heath	CTR	2001	42.7083
Heath	CTR	1995	19.7917
Heath	CTR	1999	27.0833
Heath	CTR	2001	26.8817
Heath	CTR	1995	21.2766
Heath	CTR	1999	22.1053
Heath	CTR	2001	23.1579
Heath	CTR	1995	23.9583
Heath	CTR	1999	26.0417
Heath	CTR	2001	28.125
Heath	T	1995	36.9048
Heath	T	1999	30.1205
Heath	T	2001	28.9474
Heath	T	1995	62.6506
Heath	T	1999	53.012
Heath	T	2001	49.3506
Heath	CTR	1995	16.6667
Heath	CTR	1999	12.5
Heath	CTR	2001	15.625
Heath	CTR	1995	44.2105
Heath	CTR	1999	43.75
Heath	CTR	2001	42.7083
Heath	CTR	1995	32.5843
Heath	CTR	1999	28.0899
Heath	CTR	2001	33.7079
Heath	CTR	1995	25.5319
Heath	CTR	1999	22.9167
Heath	CTR	2001	20.8333
Heath	T	1995	51.7241
Heath	T	1999	43.6782
Heath	T	2001	32.1839
Heath	T	1995	19.7674
Heath	T	1999	19.7674
Heath	T	2001	10.4651

## Sheet: Meadow C
Site	Treatment	Year	bCov
Meadow	CTR	2013	79.3814
Meadow	CTR	2013	90.8163
Meadow	CTR	2013	73.4694
Meadow	CTR	2013	75
Meadow	CTR	1995	70.8333
Meadow	CTR	1999	68.75
Meadow	CTR	2001	75.7895
Meadow	CTR	1995	52.5424
Meadow	CTR	1999	43.617
Meadow	CTR	2001	38.7097
Meadow	CTR	1995	62.1053
Meadow	CTR	1999	63.8298
Meadow	CTR	2001	67.0213
Meadow	CTR	1995	76.0417
Meadow	CTR	1999	80
Meadow	CTR	2001	82.7957
Meadow	CTR	1995	80.2083
Meadow	CTR	1999	72.9167
Meadow	CTR	2001	77.0833
Meadow	CTR	1995	60.4167
Meadow	CTR	1999	61.4583
Meadow	CTR	2001	73.9583
Meadow	CTR	1995	81.3187
Meadow	CTR	1999	66.6667
Meadow	CTR	2001	73.913
Meadow	CTR	1995	66.6667
Meadow	CTR	1999	60.4167
Meadow	CTR	2001	69.7917

## Sheet: M T
Site	Treatment	Year	bCov
Meadow	T	2013	57.8313
Meadow	T	2013	38.0952
Meadow	T	2013	20.6897
Meadow	T	2013	25.3012
Meadow	T	1995	60.7143
Meadow	T	1999	45.7831
Meadow	T	2001	43.9024
Meadow	T	1995	52.2727
Meadow	T	1999	46.1538
Meadow	T	2001	28.7356
Meadow	T	1995	73.8095
Meadow	T	1999	72.9412
Meadow	T	2001	72.619
Meadow	T	1995	85
Meadow	T	1999	84.8101
Meadow	T	2001	62.3377

## Sheet: H C
Site	Treatment	Year	bCov
Heath	CTR	2013	15.7895
Heath	CTR	2013	10.3093
Heath	CTR	2013	29.8969
Heath	CTR	2013	28.125
Heath	CTR	1995	35.4167
Heath	CTR	1999	30.5263
Heath	CTR	2001	42.7083
Heath	CTR	1995	19.7917
Heath	CTR	1999	27.0833
Heath	CTR	2001	26.8817
Heath	CTR	1995	21.2766
Heath	CTR	1999	22.1053
Heath	CTR	2001	23.1579
Heath	CTR	1995	23.9583
Heath	CTR	1999	26.0417
Heath	CTR	2001	28.125
Heath	CTR	1995	16.6667
Heath	CTR	1999	12.5
Heath	CTR	2001	15.625
Heath	CTR	1995	44.2105
Heath	CTR	1999	43.75
Heath	CTR	2001	42.7083
Heath	CTR	1995	32.5843
Heath	CTR	1999	28.0899
Heath	CTR	2001	33.7079
Heath	CTR	1995	25.5319
Heath	CTR	1999	22.9167
Heath	CTR	2001	20.8333

## Sheet: H T
Site	Treatment	Year	bCov
Heath	T	2013	9.1954
Heath	T	2013	16.4706
Heath	T	2013	9.41176
Heath	T	2013	6.97674
Heath	T	1995	36.9048
Heath	T	1999	30.1205
Heath	T	2001	28.9474
Heath	T	1995	62.6506
Heath	T	1999	53.012
Heath	T	2001	49.3506
Heath	T	1995	51.7241
Heath	T	1999	43.6782
Heath	T	2001	32.1839
Heath	T	1995	19.7674
Heath	T	1999	19.7674
Heath	T	2001	10.4651
